# Supplementary material for: A Novel Approach to Automatically Balance Flow in Profile Extrusion Dies Through Computational Modeling
Source: Polymers (Basel). 2025 May 28;17(11):1498. doi: 10.3390/polym17111498 (PMC12157835; doi:10.3390/polym17111498)
Supplement: Supplementary file 1 [file polymers-17-01498-s001.zip]

Archive with 2 entries (2 files):
- caseStudy2_final.pdf
- Computational Mesh_final.pdf
